# Supplementary material for: Discovery of Strong 3-Nitro-2-Phenyl-2H-Chromene Analogues as Antitrypanosomal Agents and Inhibitors of Trypanosoma cruzi Glucokinase
Source: Int J Mol Sci. 2024 Apr 13;25(8):4319. doi: 10.3390/ijms25084319 (PMC11050443; doi:10.3390/ijms25084319)
Supplement: Supplementary file 1 [file ijms-25-04319-s001.zip]

Archive with 1 entries (1 files):
- ijms-2935543-supplementary.pdf
